# Supplementary material for: Genetic Variations Associated with Long-Term Treatment Response in Bipolar Depression
Source: Genes (Basel). 2021 Aug 18;12(8):1259. doi: 10.3390/genes12081259 (PMC8391230; doi:10.3390/genes12081259)
Supplement: Supplementary file 1 [file genes-12-01259-s001.zip]

Archive with 1 entries (1 files):
- genes-1310708-supplementary.pdf
